# Supplementary material for: Single-cell and spatiotemporal profile of ovulation in the mouse ovary
Source: PLoS Biol. 2025 Jun 24;23(6):e3003193. doi: 10.1371/journal.pbio.3003193 (PMC12186953; doi:10.1371/journal.pbio.3003193)
Supplement: S2 File — (XLSX) [file pbio.3003193.s012.xlsx]

## Sheet: Sheet1
Supplementary Table 2: List of MERFISH probes.
MERFISH Probes
Aard
Adam22
Adamts1
Akr1b7
Aldh1a1
Aldh1a2
Amh
Amhr2
Apoe
Areg
Bhmt
Bmp15
Btc
C1s1
C1s2
C3
Cacna1d
Camp
Car2
Cbfa2t3
Ccdc68
Ccl5
Ccnb1
Ccr7
Cd120
Cd14
Cd19
Cd74
Cdh11
Cdh15
Cited4
Cldn5
Coasy
Coch
Col1a1
Col1a2
Col3a1
Cpxm1
Cxcl1
Cyp11a1
Cyp17a1
Cyp19a1
Dach2
Dazl
Dcn
Ddx4
Dhrs3
Dnah2
Dppa3
Drd4
Dusp4
Dusp6
Dusp8
Edn2
Efnb2
Egfl7
Egr1
Egr3
Egr4
Enpp3
Epcam
Ereg
Errfi1
F3
Fabp7
Fcer1g
Fdx1
Fgl2
Figla
Fkbp6
Folr1
Foxl2
Foxo3
Fshr
Fst
Fxyd1
Fxyd5
Fzd1
Gas1
Gatm
Gdf9
Gm2a
Gng13
Gpr83
Gsta2
H2-Aa
H2-Ab1
Hao2
Has2
Hba.a2
Hbb.bs
Hbb.bt
Hmga2
Hmgcs2
Hp1bp3
Hspa1b
Idh1
Il7
Inha
Inhba
Insl3
Junb
Kcne2
Kitl
Klhdc9
Klk1
Krt18
Krt19
Krt7
Krt8
Lcn2
Lepr
Lhcgr
Lhx8
Ly6e
Lyz2
Mfap4
Mgarp
Mro
Ms4a1
Ms4a10
Myo6
Nap1l5
Ncoa7
Ngp
Nmb
Nmu
Nobox
Nos3
Npm2
Nr2f2
Nr4a1
Nr4a2
Nr4a3
Nts
Oca2
Olfml1
Omg
Oog1
Pak3
Pank1
Pbk
Pcsk3
Pcsk5
Pcsk6
Pcsk9
Pde4b
Pdk1
Pecamp1
Pgr
Phex
Pou5f1
Ppp1r3a
Prdm1
Prkg2
Prlr
Prtn3
Ptges
Ptgs2
Ptprc
Ptx3
Rasd1
Rassf4
Rgcc
Rnd3
Ror2
Rragd
Rspo1
Rtp4
Runx1
Runx2
S100a6
S100a8
S100a9
Serpine2
Sfrp4
Slc41a2
Slc4a1
Slco2b1
Snap25
Sohlh1
Sox30
Sphk1
Spp1
St3gal5
Star
Sub1
Sult1e1
Sycp3
Taf7l
Thrsp
Timp1
Tnfaip6
Tnfsf11
Tom1l1
Tspan2
Tulp2
Upk3b
Vcan
Vim
Wnt5a
Wnt6
Ybx2
Zar1
Zp2
