# Supplementary material for: Single-cell and spatiotemporal profile of ovulation in the mouse ovary
Source: PLoS Biol. 2025 Jun 24;23(6):e3003193. doi: 10.1371/journal.pbio.3003193 (PMC12186953; doi:10.1371/journal.pbio.3003193)
Supplement: S4 File — (XLSX) [file pbio.3003193.s014.xlsx]

## Sheet: Top_10_genes_subclusters
Supplementary Table 4: Gene list in each identified cell subcluster based on soft clustering analysis.
	Luteal				Theca				Myeloid
	Recent	Mixed	Mural	Other	Theca_0hA	Theca_0hB	Theca_04	Theca_12	Subcluster 0	Subcluster 1	Subcluster 2
1	Igfbp7	Gm2a	Spp1	Inha	Gas6	Mctp1	Mast4	Spp1	Col1a2	Lgals3	Inhba
2	Col3a1	Hsd3b1	Adamts1	Nap1l5	Akr1cl	Nr5a2	Gtdc1	Timp1	Col3a1	Ctsd	Sult1e1
3	Ifitm3	Cst8	Edn2	Fam13a	Pak3	Fshr	Areg	Tmsb4x	Dcn	Fabp5	Inha
4	Mgp	Ssu2	Vcan	Mctp1	Tcaf1	Inhba	Rnf180	S100a6	Mgp	Lyz2	Bex4
5	Plac8	Hsd17b7	Prkg2	Hsd17b1	Lhcgr	Tanc2	Odc1	Plac8	Timp1	Ctsb	Nts
6	Cald1	Aebp1	Sox5	Foxo1	Cyp17a1	Bmpr1b	Jarid2	Sbsn	Igfbp7	Wfdc17	Tnfaip6
7	Tagln	Lhcgr	Rhox8	Tenm4	AU020206	Serpine2	Pcsk5	Ephx2	Lama2	Ftl1	Fst
8	Slit3	Bhmt	Mt2	Rbfox1	Gab2	Fst	Slit2	Ybx1	Cped1	Trem2	Mast4
9	Rbms3	Ptgfr	Slco2a1	Prkar2b	Acsbg1	Kcnq5	Tnfaip6	Mt1	Cald1	Cd68	Prkar2b
10	Acta2	Bst2	Frmd5	Tanc2	Fabp3	Foxo1	Gm12648	Fdps	Col4a1	Pf4	Serpine2
11	Col1a2	Cyp11a1	Ier3	Ano4	Nckap5	Dock4	Yes1	Anxa2	Slit3	Psap	Adgrv1
12	Dlc1	Hmgcs1	Rnf180	Ptprd	Aff2	Tenm4	Adcyap1	Vim	Cyp11a1	C1qb	Btc
13	Il11	Pdlim4	Crispld2	Hist1h2ap	Gm37240	Ano4	Robo2	Mt2	Tshz2	Tyrobp	Gja1
14	Abi1	Rgs6	Odc1	Ank3	Smoc2	Nap1l5	Pgr	Adamts1	Dlc1	Ctss	Bmpr1b
15	Igfbp4	Cst12	Lpgat1	Kcnq5	Trib2	Ptprd	Bin1	Akr1b7	Pbx1	Tmsb4x	Nap1l5
16	Cped1	Sesn3	Runx1	Tnni3	Diaph2	Sema5a	Star	Col4a1	Cacnb2	Cyba	Ano4
17	Rbp1	Gamt	Cnn3	Inhba	Tmem164	Fam13a	Pde10a	Neat1	Col1a1	Fcer1g	Nr5a2
18	Lhfp	Greb1	Ctsl	Csmd1	Pank1	Bex4	Hs3st1	Alas1	Rbms3	Apoe	Fshr
19	Pde10a	Scx	Fndc3b	Inhbb	Lama2	Ank3	Scarb1	Rnaseh2a	Pdzrn3	C1qc	Fam13a
20	Dcn	Tst	F3	Bmpr1b	Rtl4	Inhbb	Rgs2	Ostf1	Tpm1	Plin2	Robo2
